# Supplementary material for: Evolutionary rescue of bacterial populations by heterozygosity on multicopy plasmids
Source: J Math Biol. 2025 Feb 6;90(3):26. doi: 10.1007/s00285-025-02182-4 (PMC11799102; doi:10.1007/s00285-025-02182-4)
Supplement: Supplementary file 2 — (tgz 21 KB) [file 285_2025_2182_MOESM2_ESM.tgz]

Archive with 18 entries (17 files):
- supplementary-software
- supplementary-software/Cointegrates.hs
- supplementary-software/EvolutionaryRescue.hs
- supplementary-software/Makefile
- supplementary-software/Plots.hs
- supplementary-software/README
- supplementary-software/Random.hs
- supplementary-software/Regular.hs
- supplementary-software/common.c
- supplementary-software/generate-figures.sh
- supplementary-software/plots-supp.hs
- supplementary-software/plots-traj.hs
- supplementary-software/plots.hs
- supplementary-software/probabilities.c
- supplementary-software/random.c
- supplementary-software/regular.c
- supplementary-software/simulation.h
- supplementary-software/trajectories.c
