# Supplementary material for: Evolutionary rescue of bacterial populations by heterozygosity on multicopy plasmids
Source: J Math Biol. 2025 Feb 6;90(3):26. doi: 10.1007/s00285-025-02182-4 (PMC11799102; doi:10.1007/s00285-025-02182-4)
Supplement: Supplementary file 2 — (tgz 21 KB) [file 285_2025_2182_MOESM2_ESM.tgz › supplementary-software/Makefile]

CFLAGS=-std=c99 -Wall -pedantic -march=native -O3 -g -D _POSIX_C_SOURCE=200809L
LDLIBS=-lgsl -lopenblas -lm

random-probs: random.o common.o probabilities.o
	$(CC) $(LDFLAGS) -o $@ random.o common.o probabilities.o $(LDLIBS)
regular-probs: regular.o common.o probabilities.o
	$(CC) $(LDFLAGS) -o $@ regular.o common.o probabilities.o $(LDLIBS)
random-traj: random.o common.o trajectories.o
	$(CC) $(LDFLAGS) -o $@ random.o common.o trajectories.o $(LDLIBS)
regular-traj: regular.o common.o trajectories.o
	$(CC) $(LDFLAGS) -o $@ regular.o common.o trajectories.o $(LDLIBS)

common.o: common.c simulation.h
probabilities.o: probabilities.c simulation.h
random.o: random.c simulation.h
regular.o: regular.c simulation.h
trajectories.o: trajectories.c simulation.h
