# Supplementary material for: Evolutionary rescue of bacterial populations by heterozygosity on multicopy plasmids
Source: J Math Biol. 2025 Feb 6;90(3):26. doi: 10.1007/s00285-025-02182-4 (PMC11799102; doi:10.1007/s00285-025-02182-4)
Supplement: Supplementary file 2 — (tgz 21 KB) [file 285_2025_2182_MOESM2_ESM.tgz › supplementary-software/generate-figures.sh]

./regular-probs -s 20241031 -e -r 100000 \
	'flat(-0.1,2.00)' \
	'flat(-0.1,1.00)' \
	'flat(-0.1,0.50)' \
	'flat(-0.1,0.25)' \
	'flat(-0.1,0.10)' \
	'peaked(-0.1,2.00)' \
	'peaked(-0.1,1.00)' \
	'peaked(-0.1,0.50)' \
	'peaked(-0.1,0.25)' \
	'peaked(-0.1,0.10)' > probs-reg.dat
./random-probs -s 20241031 -e -r 100000 \
	'flat(-0.1,2.00)' \
	'flat(-0.1,1.00)' \
	'flat(-0.1,0.50)' \
	'flat(-0.1,0.25)' \
	'flat(-0.1,0.10)' \
	'peaked(-0.1,2.00)' \
	'peaked(-0.1,1.00)' \
	'peaked(-0.1,0.50)' \
	'peaked(-0.1,0.25)' \
	'peaked(-0.1,0.10)' > probs-rand.dat

./regular-traj -s 20241031 -n  5 -o 0.2 'flat(-0.1,1.0)'    > tr-reg.dat
./regular-traj -s 20241031 -n 10 -o 0.2 'flat(-0.1,1.0)'   >> tr-reg.dat
./regular-traj -s 20241031 -n 15 -o 0.2 'flat(-0.1,1.0)'   >> tr-reg.dat
./regular-traj -s 20241031 -n 20 -o 0.2 'flat(-0.1,1.0)'   >> tr-reg.dat
./regular-traj -s 20241031 -n  5 -o 0.2 'peaked(-0.1,1.0)' >> tr-reg.dat
./regular-traj -s 20241031 -n 10 -o 0.2 'peaked(-0.1,1.0)' >> tr-reg.dat
./regular-traj -s 20241031 -n 15 -o 0.2 'peaked(-0.1,1.0)' >> tr-reg.dat
./regular-traj -s 20241031 -n 20 -o 0.2 'peaked(-0.1,1.0)' >> tr-reg.dat
./random-traj  -s 20241031 -n  5 -o 0.2 'flat(-0.1,1.0)'    > tr-rand.dat
./random-traj  -s 20241031 -n 10 -o 0.2 'flat(-0.1,1.0)'   >> tr-rand.dat
./random-traj  -s 20241031 -n 15 -o 0.2 'flat(-0.1,1.0)'   >> tr-rand.dat
./random-traj  -s 20241031 -n 20 -o 0.2 'flat(-0.1,1.0)'   >> tr-rand.dat
./random-traj  -s 20241031 -n  5 -o 0.2 'peaked(-0.1,1.0)' >> tr-rand.dat
./random-traj  -s 20241031 -n 10 -o 0.2 'peaked(-0.1,1.0)' >> tr-rand.dat
./random-traj  -s 20241031 -n 15 -o 0.2 'peaked(-0.1,1.0)' >> tr-rand.dat
./random-traj  -s 20241031 -n 20 -o 0.2 'peaked(-0.1,1.0)' >> tr-rand.dat

./plots
./plots-traj tr-reg.dat tr-rand.dat
./plots-supp probs-reg.dat probs-rand.dat
