# Supplementary material for: Evolutionary rescue of bacterial populations by heterozygosity on multicopy plasmids
Source: J Math Biol. 2025 Feb 6;90(3):26. doi: 10.1007/s00285-025-02182-4 (PMC11799102; doi:10.1007/s00285-025-02182-4)
Supplement: Supplementary file 2 — (tgz 21 KB) [file 285_2025_2182_MOESM2_ESM.tgz › supplementary-software/random.c]

#include <gsl/gsl_randist.h>
#include <stdlib.h>
#include <string.h>

#include "simulation.h"

double **
alloc_mode(size_t n, double u)
{
	size_t i, step, l;
	unsigned j, k;
	double pmut, mut_dist[2][2*n + 1];
	int curr_dist = 0;
	double **res;

	res = calloc(n + 1, sizeof(double *));

	for (i = 0; i <= n; i++) {
		/* First calculate the distribution of the number of mutant
		 * plasmids after plasmids have replicated and any mutations
		 * have occurred. */
		memset(mut_dist, 0, sizeof(mut_dist));
		mut_dist[curr_dist][i] = 1;
		for (step = 0; step < n; step++) {
			curr_dist = !curr_dist;
			memset(mut_dist[curr_dist], 0, sizeof(mut_dist[curr_dist]));
			for (l = i; l <= i + step; l++) {
				pmut = (double) l / (double) (n + step);
				/* Mutant selected for replication. */
				mut_dist[curr_dist][l + 1] += mut_dist[!curr_dist][l] * pmut;
				/* Wild-type selected, no mutation */
				mut_dist[curr_dist][l] += mut_dist[!curr_dist][l] * (1.0 - pmut) * (1.0 - u);
				/* Wild-type selected, mutation */
				mut_dist[curr_dist][l + 1] += mut_dist[!curr_dist][l] * (1.0 - pmut) * u;
			}
		}
		/* Then use mut_dist and the hypergeometric distribution for
		 * segregation to calculate the distribution of pairs of
		 * daughters. */
		res[i] = calloc(PAIRS(n + 1), sizeof(double));
		for (j = 0; j <= n; j++) {
			for (k = 0; k <= j; k++) {
				res[i][IDX(j, k)] = mut_dist[curr_dist][j + k] * gsl_ran_hypergeometric_pdf(j, j + k, 2*n - j - k, n);
				if (j != k)
					res[i][IDX(j,k)] *= 2;
			}
		}
	}

	return res;
}
